# Supplementary material for: Cellular Target Engagement and Dissociation Kinetics of Class I-Selective Histone Deacetylase (HDAC) Inhibitors
Source: Int J Mol Sci. 2026 Mar 26;27(7):3036. doi: 10.3390/ijms27073036 (PMC13073407; doi:10.3390/ijms27073036)
Supplement: Supplementary file 1 [file ijms-27-03036-s001.zip]

Archive with 1 entries (1 files):
- ijms-4128870-supplementary.pdf
